# Supplementary material for: Quality of Life and Physical Activity of Persons with Spinal Cord Injury
Source: Int J Environ Res Public Health. 2021 Aug 30;18(17):9148. doi: 10.3390/ijerph18179148 (PMC8430911; doi:10.3390/ijerph18179148)
Supplement: Supplementary file 1 [file ijerph-18-09148-s001.zip]

Archive with 1 entries (1 files):
- ijerph-1315207-supplementary.pdf
